# Supplementary material for: Relationship between low molecular weight heparin calcium therapy and prognosis in severe acute kidney injury in sepsis: Mendelian randomized analysis and retrospective study
Source: Front Pharmacol. 2024 Jun 10;15:1389354. doi: 10.3389/fphar.2024.1389354 (PMC11194406; doi:10.3389/fphar.2024.1389354)
Supplement: Supplementary file 1 [file Table1.xlsx]

## Sheet: 【steiger检测】mydata
	SNP	effect_allele.exposure	other_allele.exposure	effect_allele.outcome	other_allele.outcome	beta.exposure	beta.outcome	eaf.exposure	eaf.outcome	remove	palindromic	ambiguous	id.outcome	pos.outcome	pval.outcome	se.outcome	outcome	mr_keep.outcome	pval_origin.outcome	data_source.outcome	chr.exposure	pos.exposure	se.exposure	pval.exposure	id.exposure	exposure	mr_keep.exposure	pval_origin.exposure	data_source.exposure	action	mr_keep	R2	F值	samplesize.exposure	samplesize.outcome
1	rs1039387	T	C	T	C	-0.0587	-0.0314535	0.2821	NA	FALSE	FALSE	FALSE	kDoP2m	168772309	0.589008	0.0582177	outcome	TRUE	reported	textfile	4	169693460	0.0126	3.25e-06	ebi-a-GCST90012067	|| id:ebi-a-GCST90012067	TRUE	reported	igd	2	TRUE	0.000996513	21.7018	21758	340209
2	rs10761741	T	G	T	G	0.1379	0.0145368	0.4137	NA	FALSE	FALSE	FALSE	kDoP2m	63306426	0.782808	0.0527342	outcome	TRUE	reported	textfile	10	65066186	0.0104	2.23e-40	ebi-a-GCST90012067	|| id:ebi-a-GCST90012067	TRUE	reported	igd	2	TRUE	0.00801581	175.801	21758	340209
3	rs10993907	C	T	C	T	0.0619	0.0559796	0.3425	NA	FALSE	FALSE	FALSE	kDoP2m	134063522	0.289402	0.0528392	outcome	TRUE	reported	textfile	9	136928644	0.0136	5.8e-06	ebi-a-GCST90012067	|| id:ebi-a-GCST90012067	TRUE	reported	igd	2	TRUE	0.000951199	20.714	21758	340209
4	rs11041357	T	C	T	C	0.0889	0.0244575	0.113	NA	FALSE	FALSE	FALSE	kDoP2m	7409422	0.734695	0.07217	outcome	TRUE	reported	textfile	11	7430653	0.0179	6.89e-07	ebi-a-GCST90012067	|| id:ebi-a-GCST90012067	TRUE	reported	igd	2	TRUE	0.00113236	24.6637	21758	340209
5	rs112351257	A	G	A	G	0.0507	0.0544289	0.3518	NA	FALSE	FALSE	FALSE	kDoP2m	2537371	0.290792	0.0515238	outcome	TRUE	reported	textfile	7	2577005	0.0114	9.21e-06	ebi-a-GCST90012067	|| id:ebi-a-GCST90012067	TRUE	reported	igd	2	TRUE	0.000908223	19.7773	21758	340209
6	rs114714752	T	C	T	C	0.1458	0.166677	0.0316	NA	FALSE	FALSE	FALSE	kDoP2m	63478665	0.307983	0.163495	outcome	TRUE	reported	textfile	2	63705799	0.0327	8.1e-06	ebi-a-GCST90012067	|| id:ebi-a-GCST90012067	TRUE	reported	igd	2	TRUE	0.000912859	19.8783	21758	340209
7	rs11553699	G	A	G	A	0.1373	0.0390478	0.1199	NA	FALSE	FALSE	FALSE	kDoP2m	121779004	0.639038	0.0832497	outcome	TRUE	reported	textfile	12	122216910	0.0182	4.38e-14	ebi-a-GCST90012067	|| id:ebi-a-GCST90012067	TRUE	reported	igd	2	TRUE	0.00260882	56.906	21758	340209
8	rs115961509	T	C	T	C	0.1146	0.0220689	0.0555	NA	FALSE	FALSE	FALSE	kDoP2m	67532701	0.834248	0.105463	outcome	TRUE	reported	textfile	5	66828529	0.0257	7.93e-06	ebi-a-GCST90012067	|| id:ebi-a-GCST90012067	TRUE	reported	igd	2	TRUE	0.000913035	19.8821	21758	340209
9	rs116537145	G	A	G	A	-0.1805	-0.960189	0.0228	NA	FALSE	FALSE	FALSE	kDoP2m	177411559	0.000311832	0.26633	outcome	TRUE	reported	textfile	3	177129347	0.0408	9.8e-06	ebi-a-GCST90012067	|| id:ebi-a-GCST90012067	TRUE	reported	igd	2	TRUE	0.00089872	19.5702	21758	340209
10	rs117739101	C	A	C	A	0.1861	0.293328	0.0271	NA	FALSE	FALSE	FALSE	kDoP2m	58229487	0.126356	0.191889	outcome	TRUE	reported	textfile	16	58263391	0.038	9.95e-07	ebi-a-GCST90012067	|| id:ebi-a-GCST90012067	TRUE	reported	igd	2	TRUE	0.0011011	23.982	21758	340209
11	rs12101737	A	G	A	G	-0.0705	-0.0911456	0.1596	NA	FALSE	FALSE	FALSE	kDoP2m	46406213	0.204546	0.0718414	outcome	TRUE	reported	textfile	15	46698411	0.0158	7.83e-06	ebi-a-GCST90012067	|| id:ebi-a-GCST90012067	TRUE	reported	igd	2	TRUE	0.000914214	19.9078	21758	340209
12	rs12326210	C	T	C	T	-0.1659	-0.0902767	0.0297	NA	FALSE	FALSE	FALSE	kDoP2m	53187901	0.675232	0.215469	outcome	TRUE	reported	textfile	18	50714271	0.0346	1.64e-06	ebi-a-GCST90012067	|| id:ebi-a-GCST90012067	TRUE	reported	igd	2	TRUE	0.00105551	22.988	21758	340209
13	rs12416973	G	A	G	A	-0.0654	0.0522595	0.1965	NA	FALSE	FALSE	FALSE	kDoP2m	11779012	0.42578	0.0656168	outcome	TRUE	reported	textfile	11	11800559	0.0138	2.23e-06	ebi-a-GCST90012067	|| id:ebi-a-GCST90012067	TRUE	reported	igd	2	TRUE	0.00103117	22.4573	21758	340209
14	rs1354034	C	T	C	T	-0.0785	-0.00388838	0.6082	NA	FALSE	FALSE	FALSE	kDoP2m	56815721	0.944969	0.0563318	outcome	TRUE	reported	textfile	3	56849749	0.0108	2.8e-13	ebi-a-GCST90012067	|| id:ebi-a-GCST90012067	TRUE	reported	igd	2	TRUE	0.00242225	52.8265	21758	340209
15	rs141055926	C	A	C	A	0.1071	-0.0549363	0.0811	NA	FALSE	FALSE	FALSE	kDoP2m	81649166	0.47106	0.0762204	outcome	TRUE	reported	textfile	9	84264081	0.0239	7.23e-06	ebi-a-GCST90012067	|| id:ebi-a-GCST90012067	TRUE	reported	igd	2	TRUE	0.000922069	20.0791	21758	340209
16	rs143638979	A	C	A	C	-0.2112	-0.225354	0.0213	NA	FALSE	FALSE	FALSE	kDoP2m	84564541	0.0851354	0.130895	outcome	TRUE	reported	textfile	14	85030885	0.0467	5.98e-06	ebi-a-GCST90012067	|| id:ebi-a-GCST90012067	TRUE	reported	igd	2	TRUE	0.000939133	20.451	21758	340209
17	rs146576912	T	C	T	C	0.1311	-0.180764	0.0579	NA	FALSE	FALSE	FALSE	kDoP2m	11172546	0.0945388	0.108117	outcome	TRUE	reported	textfile	19	11283222	0.0288	5.4e-06	ebi-a-GCST90012067	|| id:ebi-a-GCST90012067	TRUE	reported	igd	2	TRUE	0.000951455	20.7196	21758	340209
18	rs163728	T	C	T	C	-0.0631	-0.052314	0.2818	NA	FALSE	FALSE	FALSE	kDoP2m	91678443	0.419825	0.0648473	outcome	TRUE	reported	textfile	13	92330697	0.0142	8.8e-06	ebi-a-GCST90012067	|| id:ebi-a-GCST90012067	TRUE	reported	igd	2	TRUE	0.000906711	19.7443	21758	340209
19	rs181695972	T	C	T	C	0.2123	0.0493036	0.0251	NA	FALSE	FALSE	FALSE	kDoP2m	76633439	0.626145	0.101206	outcome	TRUE	reported	textfile	6	77343156	0.0435	1.05e-06	ebi-a-GCST90012067	|| id:ebi-a-GCST90012067	TRUE	reported	igd	2	TRUE	0.00109352	23.8167	21758	340209
20	rs2278649	C	T	C	T	0.0489	-0.0557343	0.5798	NA	FALSE	FALSE	FALSE	kDoP2m	20606933	0.289654	0.052635	outcome	TRUE	reported	textfile	11	20628479	0.011	8.58e-06	ebi-a-GCST90012067	|| id:ebi-a-GCST90012067	TRUE	reported	igd	2	TRUE	0.000907442	19.7602	21758	340209
21	rs2597177	A	G	A	G	0.0482	-0.0217903	0.3418	NA	FALSE	FALSE	FALSE	kDoP2m	47983163	0.686189	0.0539321	outcome	TRUE	reported	textfile	17	46060529	0.0109	9.59e-06	ebi-a-GCST90012067	|| id:ebi-a-GCST90012067	TRUE	reported	igd	2	TRUE	0.000897908	19.5524	21758	340209
22	rs3018731	G	A	G	A	0.0604	0.0588836	0.7444	NA	FALSE	FALSE	FALSE	kDoP2m	61481304	0.368891	0.0655316	outcome	TRUE	reported	textfile	11	61248776	0.0133	6.01e-06	ebi-a-GCST90012067	|| id:ebi-a-GCST90012067	TRUE	reported	igd	2	TRUE	0.000946979	20.622	21758	340209
23	rs3743953	G	A	G	A	-0.0792	-0.0377588	0.1382	NA	FALSE	FALSE	FALSE	kDoP2m	71230658	0.59768	0.0715482	outcome	TRUE	reported	textfile	16	71264561	0.0159	6.71e-07	ebi-a-GCST90012067	|| id:ebi-a-GCST90012067	TRUE	reported	igd	2	TRUE	0.00113905	24.8094	21758	340209
24	rs62379522	G	A	G	A	-0.1113	0.0270513	0.0867	NA	FALSE	FALSE	FALSE	kDoP2m	147946489	0.777456	0.0957109	outcome	TRUE	reported	textfile	5	147326052	0.0251	9.61e-06	ebi-a-GCST90012067	|| id:ebi-a-GCST90012067	TRUE	reported	igd	2	TRUE	0.000902883	19.6609	21758	340209
25	rs6456509	T	G	T	G	0.0569	0.0375832	0.6502	NA	FALSE	FALSE	FALSE	kDoP2m	22896536	0.476813	0.0528271	outcome	TRUE	reported	textfile	6	22896765	0.0111	3.18e-07	ebi-a-GCST90012067	|| id:ebi-a-GCST90012067	TRUE	reported	igd	2	TRUE	0.00120625	26.2748	21758	340209
26	rs7021157	G	A	G	A	0.1508	-0.0327384	0.0366	NA	FALSE	FALSE	FALSE	kDoP2m	110494021	0.781874	0.118242	outcome	TRUE	reported	textfile	9	113256301	0.0307	9.34e-07	ebi-a-GCST90012067	|| id:ebi-a-GCST90012067	TRUE	reported	igd	2	TRUE	0.00110771	24.126	21758	340209
27	rs78869537	G	A	G	A	0.3005	0.106188	0.0605	NA	FALSE	FALSE	FALSE	kDoP2m	94131335	0.487118	0.15281	outcome	TRUE	reported	textfile	6	94841053	0.0553	5.54e-08	ebi-a-GCST90012067	|| id:ebi-a-GCST90012067	TRUE	reported	igd	2	TRUE	0.00135528	29.5256	21758	340209
28	rs78909033	A	G	A	G	-0.08	0.0363765	0.1268	NA	FALSE	FALSE	FALSE	kDoP2m	240571486	0.633587	0.0763114	outcome	TRUE	reported	textfile	2	241510903	0.0172	3.18e-06	ebi-a-GCST90012067	|| id:ebi-a-GCST90012067	TRUE	reported	igd	2	TRUE	0.000993282	21.6313	21758	340209
29	rs807758	C	T	C	T	-0.0587	-0.0521938	0.4219	NA	FALSE	FALSE	FALSE	kDoP2m	19125964	0.318732	0.0523474	outcome	TRUE	reported	textfile	22	19113477	0.0118	6.55e-07	ebi-a-GCST90012067	|| id:ebi-a-GCST90012067	TRUE	reported	igd	2	TRUE	0.00113606	24.7441	21758	340209
30	rs8263	T	C	T	C	0.051	0.00858393	0.4854	NA	FALSE	FALSE	FALSE	kDoP2m	58345753	0.86727	0.0513618	outcome	TRUE	reported	textfile	17	56423114	0.0106	1.64e-06	ebi-a-GCST90012067	|| id:ebi-a-GCST90012067	TRUE	reported	igd	2	TRUE	0.00106279	23.1467	21758	340209
31	rs892090	G	T	G	T	0.0829	0.0865658	0.848	NA	FALSE	FALSE	FALSE	kDoP2m	55027704	0.268042	0.0781574	outcome	TRUE	reported	textfile	19	55539072	0.016	2.25e-07	ebi-a-GCST90012067	|| id:ebi-a-GCST90012067	TRUE	reported	igd	2	TRUE	0.0012323	26.8429	21758	340209
32	rs9839570	C	T	C	T	0.058	0.0171979	0.2574	NA	FALSE	FALSE	FALSE	kDoP2m	167632195	0.758042	0.0558273	outcome	TRUE	reported	textfile	3	167349983	0.0129	6.84e-06	ebi-a-GCST90012067	|| id:ebi-a-GCST90012067	TRUE	reported	igd	2	TRUE	0.000928227	20.2133	21758	340209
